# Supplementary material for: Surgery in Oligometastatic Pancreatic Cancer: Narrative Systematic Review
Source: Cancers (Basel). 2026 May 23;18(11):1699. doi: 10.3390/cancers18111699 (PMC13256052; doi:10.3390/cancers18111699)
Supplement: Supplementary file 1 [file cancers-18-01699-s001.zip]

Archive with 1 entries (1 files):
- cancers-4253728-supplementary.pdf
